# Supplementary material for: Relative Contribution of Pharmacokinetics and Immune Signatures to Clinical Outcomes in Patients With HIV-associated Cryptococcal Meningitis
Source: Open Forum Infect Dis. 2025 Apr 2;12(4):ofaf190. doi: 10.1093/ofid/ofaf190 (PMC12015468; doi:10.1093/ofid/ofaf190)
Supplement: ofaf190_Supplementary_Data [file ofaf190_supplementary_data.zip]

Archive with 2 entries (2 files):
- Supplementary material.docx
- Supplementary_data.csv
