# Supplementary material for: Relative Contribution of Pharmacokinetics and Immune Signatures to Clinical Outcomes in Patients With HIV-associated Cryptococcal Meningitis
Source: Open Forum Infect Dis. 2025 Apr 2;12(4):ofaf190. doi: 10.1093/ofid/ofaf190 (PMC12015468; doi:10.1093/ofid/ofaf190)
Supplement: ofaf190_Supplementary_Data [file ofaf190_supplementary_data.zip › Supplementary_data.csv]

ID	Age	Sex_M0_F1	Weight_kg	Arm	Last_cd4	Last_viral_load	OP	Deathday	ART_yn	STUDY.DAY	G.CSF_p	GM.CSF_p	IFNY_p	IL.10_p	IL.12p40_p	IL.12p70_p	IL.15_p	IL.17A_p	IL.1RA_p	IL.2_p	IL.4_p	IL.5_p	IL.6_p	IL.7_p	IL.8_p	IP.10_p	MCP.1_p	MIP.1A_p	MIP.1B_p	TNFA_p	VEGF_p	RANTES_p	G.CSF_c	GM.CSF_c	IFNY_c	IL.10_c	IL.12p40_c	IL.12P7_c	IL.15_c	IL.17A_c	IL.1RA_c	IL.2_c	IL.5_c	IL.6_c	IL.7_c	IL.8_c	IP.10_c	MCP.1_c	MIP.1A_c
1	35	0	60	single_dose	NA	NA	43	NA	OnART	14	0.64	0.64	0.64	15.86418277	0.64	0.64	0.64	0.64	9.36059572	0.64	0.64	0.386014051	0.64	0.64	7.696833962	1523.380995	343.2808296	0.64	8.398555433	9.089419015	0.64	37933.82216	75.76066131	9.548244669	8.747605781	70.69078665	59.29495632	3.190587562	10.58800715	3.701560561	3198.882005	2.434221657	4.790759232	16.01403394	27.42294445	292.6455606	618349.0965	1068.010387	33.00258839
1	35	0	60	single_dose	NA	NA	43	NA	OnART	7	0.64	0.64	0.64	14.47528687	0.64	0.64	0.64	0.64	5.148527092	0.64	0.64	0.1	0.64	0.64	0.934812794	1201.500114	316.8780832	0.64	10.37193671	8.052025122	0.64	8923.715339	425.7909433	44.32400127	69.7426431	216.2839245	31.07603152	7.068606587	25.40625406	10.05194002	10000	5.164166164	1.863130838	681.3690011	603.921736	4078.847829	33709.72406	11698.15924	110.8782857
1	35	0	60	single_dose	NA	NA	43	NA	OnART	1	17.31106911	0.64	3.861354884	47.33295082	0.64	0.64	4.972580497	0.64	677.3335003	0.64	0.64	0.64	14.26165879	0.64	2.275239079	2320.782539	1457.646972	5.732065052	58.87171933	22.79255787	0.64	9837.267435	145.0190297	36.84144671	68.00245984	201.315294	25.57658873	6.929836709	16.62802023	9.764232026	2889.617355	4.35877874	1.699254471	290.0843279	32.9427244	2397.019376	10000	2251.048134	32.03299581
2	33	0	50	single_dose	58	40	26	NA	OnART	7	14.08770196	0.64	1.473376698	27.28188313	0.64	0.64	4.427873702	6.343360019	4074.47645	0.64	0.64	0.296954467	0.64	5.405910958	21.39371815	1620.41706	1131.330175	5.225850327	38.19066162	86.7996735	0.64	3354.599977	50.79812342	3.510206021	3.828560814	26.13094391	8.187879744	6.579586431	16.53232201	7.271608253	4799.379012	2.278574091	3.2	3.2	403.2895566	182.5703699	13445.94559	5612.339892	20.674584
2	33	0	50	single_dose	58	40	26	NA	OnART	14	0.64	0.64	0.64	16.53121854	0.64	0.64	1.092081806	2.52791614	596.4904077	0.64	0.64	0.64	0.64	1.810061016	9.181124438	949.4594233	397.0727381	0.64	29.74884505	46.12787649	0.64	7299.94723	102.1947195	3.2	3.2	3.2	4.88727646	3.2	6.199826272	4.940301173	390.1455968	3.2	3.2	3.2	245.3160225	46.28351454	1437.279764	1246.155551	4.139671165
2	33	0	50	single_dose	58	40	26	NA	OnART	1	0.64	0.64	0.64	500.0882527	0.64	0.64	3.903432264	1.932208532	2711.925746	0.64	0.64	0.64	22.15366786	1.728421686	29.18183959	3045.57716	1608.377969	18.51665457	127.0094417	170.9629873	0.64	6708.455432	939.0776262	3.792373061	3.086983466	19.63614735	4.165944637	1.608044961	12.90345257	5.517903123	723.6960062	1.608212746	0.438966129	92.84906507	8.626116463	377.8886884	14659.90119	3823.7545	10.79611879
4	41	0	59	control	NA	NA	5	NA	OnART	7	0.64	0.64	0.64	0.64	0.64	0.64	0.64	0.64	23.93866831	0.64	0.64	3.745341515	0.309687644	0.64	6.337446799	1341.592452	457.3152309	1.560781392	33.33747912	18.15288393	0.64	14508.42862	333.4859407	27.17769288	76.00429906	215.0183672	29.99384937	8.027549271	33.719007	18.22900289	221952.1899	7.038442173	0.834819204	252.5600187	615.0128919	658.1898266	32190.90487	3336.891937	41.04101168
4	41	0	59	control	NA	NA	5	NA	OnART	14	NA	NA	NA	NA	NA	NA	NA	NA	NA	NA	NA	NA	NA	NA	NA	NA	NA	NA	NA	NA	NA	NA	59.07121764	5.963034102	5.914657009	109.5652104	27.21495357	5.64350796	8.251042482	8.575102798	1385.259265	2.316386704	1.039014105	65.92990109	16.69500592	969.5285797	149737.7446	2055.706231	27.64031282
4	41	0	59	control	NA	NA	5	NA	OnART	1	17.31106911	0.64	8.502116094	260.548964	0.64	0.64	5.567759071	0.868088498	729.2168499	0.64	0.64	0.64	74.47374295	2.954613296	206.4459973	13373.95245	3004.861653	98.92490976	1294.101555	474.5075394	17.13485945	8734.238879	103.582646	9.64313431	13.40059288	85.34929937	14.6875606	2.900142677	15.61511075	5.514453966	1912.358486	2.036341925	0.672306665	735.0051269	37.92082002	969.4793085	89498.16313	5453.231093	21.55622458
5	24	0	46	single_dose	NA	NA	15	8	NotOnART	1	9.734255188	0.64	0.352688859	46.49376703	0.64	0.64	4.15296979	0.64	892.6653016	0.64	0.64	0.64	0.64	0.64	14.21052182	1936.765187	731.5213097	14.59988259	108.0623704	23.08478576	0.64	136497.5764	107.6053556	12.31180643	16.35477236	48.51125645	22.59803541	4.193060012	13.17790762	5.517903123	359.8992331	2.314604237	0.572917968	76.01355019	21.49171152	513.9483137	10000	3033.962893	12.72458031
5	24	0	46	single_dose	NA	NA	15	8	NotOnART	7	1416.142198	0.64	0.64	96.31288537	0.64	0.64	4.94409608	0.64	44.16605769	0.64	0.64	0.64	192.0982722	7.904874323	71.18407302	624.5688097	1992.115674	5.0701709	37.82683997	10.03469207	0.64	12454.22167	425.7909433	18.96229565	17.90876901	46.75911763	14.46456756	7.65151144	26.48339536	6.875324208	1116.59204	2.871285072	3.2	58.71915392	587.0509229	323.4604557	31947.6959	12175.51717	21.03204928
6	35	1	50	control	NA	NA	22	NA	NotOnART	7	0.64	0.64	0.64	7.282796782	0.64	0.64	0.64	0.64	29.78679329	0.64	0.64	3.065338236	0.64	0.64	20.68162042	3430.673045	563.560477	0.64	25.08834522	21.40462901	0.64	46900.33785	17.26282129	15.37681798	86.44678104	89.47506128	43.43050289	4.383277496	18.14801918	4.949205233	8965.740004	5.130886656	0.834819204	84.54592585	372.6189376	845.5058422	32073.8333	2463.50093	52.27000068
6	35	1	50	control	NA	NA	22	NA	NotOnART	1	2259.455331	0.64	20.84836726	151.5445316	0.64	0.64	5.905282817	0.64	10000	0.64	0.64	0.118388329	158.0275301	8.526077448	632.8029359	16845.54841	4741.474836	19.68791622	337.8405809	521.9135385	0.64	12778.45399	163.8234304	12.49516559	83.65917428	70.89855675	27.68717788	7.292284959	17.50363489	4.532875499	5137.678132	4.087538257	2.420205009	2959.563634	63.46564184	2585.210445	10000	3700.773258	26.11977115
6	35	1	50	control	NA	NA	22	NA	NotOnART	14	0.64	0.64	0.898522307	129.2466537	0.64	0.64	0.64	0.64	55.25478718	0.64	0.64	3.730162794	0.64	0.64	33.05573039	7697.783013	926.574084	3.376708886	31.17019971	12.98952743	0.64	176960.2569	81.32613603	8.279839089	7.047340511	47.25254214	35.80254284	2.433583503	10.4496687	2.775504437	1724.492285	2.828654411	0.371496754	272.4624573	29.30064546	1764.693703	10000	2628.830875	25.58467972
7	48	0	37	control	9	4850	25	17	NotOnART	7	0.64	0.64	0.64	18.70340493	0.64	0.64	7.593559954	0.64	2114.098629	0.64	0.64	0.64	100.5657545	1.281581063	67.13802082	1786.357484	607.3081846	10.2283315	28.34595907	29.62361254	0.64	7847.352162	57.21648609	4.050852518	3.878284531	4.140040887	3.652222545	3.416028507	9.485872976	5.024431611	150.9054628	1.099551459	1.039014105	0.273799252	16.19302909	110.4186657	1660.655911	1178.540295	7.279645507
7	48	0	37	control	9	4850	25	17	NotOnART	14	116.9920468	6.97352473	3.018463084	68.27497185	0.64	0.772704022	25.98274179	0.403307937	4561.86444	0.649507321	0.64	0.051673182	252.3402659	6.823244675	353.1954877	9794.588254	2027.85932	18.76613986	52.34446746	81.51369726	16.14919566	6691.737535	69.75624593	4.756294384	2.973961264	32.48788669	5.784288987	3.699241584	21.92912731	4.695280344	1077.345421	1.513795489	1.104356833	38.44435751	17.564185	1057.151586	149682.0259	12176.9959	28.58070811
7	48	0	37	control	9	4850	25	17	NotOnART	1	15.84492724	0.64	0.64	196.8269452	0.64	0.64	6.929800241	0.64	10558.95581	0.64	0.64	0.64	278.6708095	8.727626629	134.919176	3629.023648	1308.412832	91.89216427	330.9810154	1126.981778	13.70122254	17589.36277	75.06100455	4.743048808	2.522762516	12.12802223	2.931905536	3.172912873	15.4790526	5.026347011	375.2549016	1.057061586	1.270591138	52.05349849	15.3085504	778.9872992	24836.77281	5062.675454	22.53835433
8	23	0	50	NA	NA	NA	28	NA	OnART	2	0.64	0.64	40.43530958	18.92517611	0.64	2.652551879	0.64	0.64	75.06155527	0.64	0.64	0.64	0.64	0.64	5.050837408	2182.852302	530.6643189	5.733711155	115.053527	32.82682807	0.64	88341.22987	NA	NA	NA	NA	NA	NA	NA	NA	NA	NA	NA	NA	NA	NA	NA	NA	NA
8	23	0	50	single_dose	NA	NA	28	NA	OnART	14	0.64	0.64	0.64	0.64	0.64	0.64	0.64	0.64	0.64	0.64	0.64	0.058029619	0.64	0.64	0.64	331.4885202	256.5265194	0.64	26.29699223	4.768121173	0.64	37222.87647	56.30566155	6.490135283	5.914783043	16.73711574	29.55624615	3.447270865	4.903727164	5.434602429	48.43088737	1.371525464	0.873104114	26.5971769	12.4285281	193.1054411	28007.27197	848.1669119	10.13256141
8	23	0	50	single_dose	NA	NA	28	NA	OnART	7	0.64	0.64	0.64	0.64	0.64	0.64	0.64	0.64	1.070759096	0.64	0.64	0.64	0.64	0.64	0.78836376	273.8940108	217.5494871	0.64	22.28287366	7.06574334	0.64	22364.82433	59.4532655	4.739311998	5.915420755	33.62004264	33.66923798	1.524015718	2.327941616	6.322966076	462.6056121	0.828754359	3.006774961	28.20159657	18.98885926	654.8104848	21775.80798	1328.695147	17.73900816
8	23	0	50	single_dose	NA	NA	28	NA	OnART	1	0.64	0.64	0.64	0.64	0.64	0.64	0.64	0.64	12.06971931	0.64	0.64	0.64	0.64	0.64	1.199638042	560.7733865	213.4510589	0.64	15.19559804	8.499971277	0.64	32992.46667	281.0278436	11.93988401	189.5909434	140.1157492	73.53055243	11.83460286	8.452866002	11.41197942	1839.975951	3.973973239	7.367370071	1094.808352	46.46203252	2043.514995	10000	2142.901304	24.4523762
9	38	0	60	control	NA	NA	27	NA	NotOnART	7	0.64	0.64	7.891979312	5.856990468	0.64	0.64	3.102108161	0.64	1.070431121	0.64	0.64	0.64	0.64	0.64	10.19620368	2643.288618	492.0306003	7.374911277	12.39099058	32.33382804	0.64	3645.394726	49.46483607	8.279839089	11.4706949	44.5915727	11.72378096	1.361756951	6.234913982	5.840608396	269.193368	1.728367706	0.972388858	28.21422541	24.68591941	578.3172995	10000	2529.925773	22.29841756
9	38	0	60	control	NA	NA	27	NA	NotOnART	1	11.74262275	0.64	4.812191716	32.51994395	0.64	0.64	0.64	0.64	45.87610578	0.64	0.64	0.64	49.57639686	0.434333504	24.26399278	3172.915289	581.2995679	43.8370134	160.8710573	243.7241786	0.64	2632.30604	143.1761735	22.20234876	247.2941322	144.1839578	17.26658901	9.748481351	11.74868263	7.698979521	2624.375607	4.855310394	1.237788558	3168.361299	45.92651968	1643.753197	10000	3154.873122	44.11018324
9	38	0	60	control	NA	NA	27	NA	NotOnART	14	82.15579381	0.64	5.677780336	30.91501587	0.64	0.64	1.93874372	0.64	12.07635571	0.64	0.64	0.64	0.64	0.64	12.8783776	5149.125619	690.5556583	6.629875132	16.3031475	25.00528489	0.64	24024.90261	54.91387168	3.88755731	2.7488323	6.519798595	9.402978886	1.907297343	6.651544136	2.689191063	14.40912919	1.313958038	0.573187588	3.2	23.85616041	45.43970296	33496.30413	1054.486158	3.567821981
10	27	0	55	single_dose	NA	NA	9	16	OnART	14	0.64	0.64	0.64	21.67395486	0.64	0.64	0.64	0.64	5.537532382	0.64	0.64	0.64	0.521423054	0.64	7.225170248	962.8698706	367.5660383	0.64	16.78204592	11.34746217	0.64	21344.44913	83.4149628	14.7458187	30.00952894	201.0518192	76.69037298	4.553558225	7.556568644	74.77781023	515.362444	3.380722256	1.632702322	126.9108183	28.2572758	1078.828652	10000	1884.416568	21.61925486
10	27	0	55	single_dose	NA	NA	9	16	OnART	7	0.64	0.64	0.64	0.810175132	0.64	0.64	0.64	0.64	3.865906285	0.64	0.64	0.64	0.64	0.64	6.616854351	1114.954941	225.1159417	0.64	17.15581156	12.05508092	19.4454945	93318.55388	73.73429597	20.85046218	36.95993235	288.1971442	29.75874679	4.177012232	9.90300475	70.95971896	1325.298198	4.60785658	1.895636341	189.2416153	27.7064171	854.1928141	65818.69335	1509.40986	30.6140686
10	27	0	55	single_dose	NA	NA	9	16	OnART	1	0.64	0.64	0.64	0.64	0.64	2.194071078	0.64	0.64	14.79608192	0.64	0.64	0.64	0.64	0.64	2.581260863	1301.721286	97.72852074	0.64	11.26871718	8.754642436	20.99391934	89337.10126	134.4151029	43.43077541	108.594418	418.9433312	10.45943486	8.474663759	11.40714473	60.96084893	10000	5.505156296	5.081480211	6566.529819	63.45458995	1002.443851	142974.9406	2019.702353	34.7605346
11	41	0	47	control	NA	NA	13	NA	NotOnART	7	23.83428524	2.243340382	0.555331473	13.18648046	0.64	0.64	3.735863015	0.64	22.75267915	0.626940539	0.64	0.64	21.45020266	0.183854168	8.81288517	1330.091986	943.9678592	8.971357879	27.70452804	20.87258334	9.522216183	14289.35663	399.9327599	30.99234609	52.60170499	198.4966561	48.78595954	9.29475941	35.45819758	10.81447272	10000	17.08107541	13.36125702	339.0370928	754.656697	802.0274028	32145.45611	9259.230767	59.79636817
11	41	0	47	control	NA	NA	13	NA	NotOnART	14	40.6538956	1.569987102	1.355602536	17.7478144	0.64	0.64	2.173084601	0.64	16.56161446	0.558616104	0.64	0.64	0.64	0.64	32.99878677	1936.357214	477.6319769	8.213388777	26.38050291	20.87032444	4.11209415	116720.398	71.41494741	7.386006808	5.461791192	135.973357	19.20793678	4.681644037	11.81738215	3.366217995	7758.509952	2.596505585	2.45287697	53.0081899	21.38424343	292.1478529	54317.6401	4584.665449	60.2407748
11	41	0	47	control	NA	NA	13	NA	NotOnART	1	0.64	0.64	0.64	42.94203913	0.64	0.64	0.64	0.64	40.93830252	0.64	0.64	0.64	0.64	0.64	4.874794236	1671.39375	573.1319765	30.23124375	71.98324589	62.85807158	0.64	24317.84207	104.224466	5.785829008	6.934042334	37.78053673	6.407326149	6.480242942	8.662765776	6.006010078	693.3167598	2.059871607	0.572917968	721.7346499	36.74590794	2176.939165	9801.397517	5360.204347	39.19672574
13	31	0	54	control	20	NA	25	NA	NotOnART	7	15.84458205	0.822727479	1.274853197	442.3774123	0.64	0.64	0.343003689	0.64	122.512831	0.194244524	0.64	0.64	20.26581942	0.64	26.73352244	3709.755453	233.9805962	26.27600206	25.08754422	118.7701464	0.64	44512.67873	44.23787878	8.940263619	19.93651286	47.02753696	37.70278418	3.2	5.158955197	3.322347129	608.2149322	0.698802934	3.2	42.79237013	7.234499597	207.3599504	113399.6546	782.3838762	17.25050849
13	31	0	54	control	20	NA	25	NA	NotOnART	14	0.64	0.124714746	1.449029879	11.31418851	0.64	0.64	0.64	0.64	3.521385004	0.64	0.64	0.64	0.64	0.64	12.1395867	6164.041904	71.45708681	0.64	10.37167843	22.80794843	0.64	24197.30128	135.7300217	6.253268272	43.88546636	51.5055204	167.2830412	3.2	9.098448435	3.649984714	130.7726931	3.354054488	3.2	5.442979566	378.6101655	177.5954883	40263.26703	1344.713258	16.9160453
13	31	0	54	control	20	NA	25	NA	NotOnART	1	356.6762097	4.346611149	8.43087165	1077.908918	0.64	0.750764112	0.633128168	0.117357306	1846.663574	0.968575282	0.64	0.64	129.7218797	6.135905781	242.9465347	4714.983665	939.4773824	76.33380233	305.0038678	391.501186	0.64	52745.60235	81.6492254	18.72922402	239.9487037	76.43566354	42.736139	5.877110255	12.15727307	3.869180992	2435.513877	2.70867293	4.338170464	381.0775726	31.59977216	3043.39007	10000	1168.148104	19.84835505
14	35	1	83	single_dose	NA	NA	69	22	NotOnART	1	30.42248258	0.532490458	1.355602536	15.87785469	0.64	0.21944001	4.452732338	0.64	60.56469437	0.376426299	0.64	0.64	0.64	0.64	5.983235365	1386.043888	497.4980398	12.36850028	116.3178176	53.42342499	0.64	81398.42314	85.50863657	9.917676949	11.35695326	61.52036519	21.48753751	3.823816858	9.42237271	0.574748955	2447.739502	2.480796154	1.237907907	30.55023198	28.18657087	463.625914	10000	1942.325234	31.28996607
14	35	1	83	single_dose	NA	NA	69	22	NotOnART	7	7.881179261	0.849268698	0.64	21.37838589	0.64	0.64	5.229698602	0.64	106.390716	0.239788854	0.64	0.64	0.64	0.64	12.5090776	1359.880561	928.9155786	0.64	34.68529297	33.47651263	0.64	84053.40604	67.38579761	12.88683341	8.634222933	221.2719722	32.26705944	8.009859072	10.51469145	3.701560561	10000	3.810118119	2.877031578	316.0777019	33.27257272	4719.097783	10000	9045.488262	47.94556426
14	35	1	83	single_dose	NA	NA	69	22	NotOnART	14	0.64	0.215712217	0.64	13.49042288	0.64	0.64	2.425495473	0.64	149.1099332	0.103160176	0.64	0.584140031	0.64	0.64	9.043260285	1920.867284	1139.313584	0.64	32.04134436	30.61809546	0.64	102310.5981	253.573437	3.564637438	3.88841596	86.28841504	20.63737362	1.706746242	13.31574792	3.2	10000	1.900625652	3.74622221	28.19628993	378.6101655	376.3845496	20864.06681	11753.26518	38.89206936
15	50	0	50	control	NA	NA	12	16	OnART	1	44.08671483	5.603406609	2.670505966	52.61061025	0.64	13.26125938	4.121129738	1.290534272	166.9724595	0.695265208	898.4897096	7.177248703	116.7092572	5.648954124	55.90415784	3186.287195	283.0538204	7.379764179	25.23851683	54.27972229	6.817155166	123008.5331	79.68573887	7.203002367	6.820757803	97.28863804	3.832628659	4.92280138	10.65654587	2.860228469	10000	2.409021494	0.640028698	667.3244405	37.39722763	1423.637066	10000	6079.044496	42.77821297
15	50	0	50	control	NA	NA	12	16	OnART	7	2.625821892	2.792014083	0.711649551	34.78578015	0.64	6.543810273	3.138083051	0.64	49.36166444	0.239788854	631.7590708	4.564458901	161.4008182	8.263804417	20.53955426	1642.762324	413.8093601	0.645021674	13.63212892	29.75158917	0.64	1998.762457	64.66783369	10.37125048	7.500611656	76.500102	8.806350153	6.359500468	19.11400226	5.681148169	7806.000447	3.83411687	1.270355689	63.36247873	26.45620296	575.9989467	116694.1905	3300.538966	42.76672956
15	50	0	50	control	NA	NA	12	16	OnART	14	111.9255079	6.846052476	2.639513026	248.7044029	0.64	9.005753725	11.16699099	0.402277915	284.4555643	0.505746212	303.1176099	5.847524185	783.5019448	21.70848104	97.79046703	6115.749633	2460.574917	6.498681596	56.78821829	125.9546172	14.3178138	6011.509621	3031.941017	20.38145453	22.04820054	165.1744135	3.93323794	7.208418009	34.0687984	6.066294084	18471.37868	4.14629549	1.106553018	364.9319166	826.4404724	1238.821958	37903.4027	15729.65782	83.41997772
17	33	0	44	control	22	NA	17	NA	OnART	1	9.71026613	1.417689217	3.839078217	9.600633481	0.640811985	0.21944001	3.901461774	0.64	23.18416597	0.64	0.64	0.64	0.64	0.64	14.30822697	3410.421295	152.3446529	0.64	11.04386008	29.87602365	6.817155166	97431.79247	73.09751801	17.21037155	84.34569194	133.7719293	35.22197678	6.946207808	10.5881334	10.30767808	690.1915073	5.706119604	1.037515723	125.5704379	29.30664624	570.6604645	10000	1572.998616	26.3290882
17	33	0	44	control	22	NA	17	NA	OnART	7	16.45299815	1.100910977	0.552393131	17.845649	1.660138717	0.48416888	4.58269211	0.64	23.30090404	0.057622274	0.64	0.64	184.0786869	6.830069957	10.52995706	1506.712163	92.44103333	15.21645221	67.54004761	27.42492152	8.857780219	57860.27172	399.9327599	11.62736126	41.15542709	55.33038593	153.4121178	3.076100722	11.90888833	20.12717956	94.26536388	1.993043675	3.2	71.72406427	564.8382446	206.8497894	25088.88255	1550.670663	17.70680069
17	33	0	44	control	22	NA	17	NA	OnART	14	7.251386897	3.617802983	3.094218873	60.37118478	0.64	0.64	5.179540415	0.64	41.19380509	0.673259192	0.64	0.64	0.64	0.64	11.40559973	5353.391252	393.4363845	0.64	17.38363769	45.94575871	16.14919566	38725.4083	1547.282867	4.093401247	11.11673271	26.61750313	130.0303596	3.2	6.31407631	5.911441676	22.23401357	2.083902273	3.2	3.2	615.0128919	82.18081178	21854.35526	1220.739623	9.995635337
18	36	0	58	single_dose	NA	NA	15	35	NotOnART	7	33.74968572	0.849268698	2.505271362	6.004643304	0.64	0.21944001	2.707161805	0.64	25.53737955	0.558617139	0.64	0.64	13.90542557	0.64	46.90569296	1844.242095	336.82511	0.64	14.49018116	39.78743695	0.64	77944.31788	874.9990157	65.58814633	148.0576644	275.9864108	20.45755152	4.997729814	18.33751716	7.423294497	3475.032658	9.015231214	3.2	102.9743801	536.8762756	903.0709352	47159.95429	12664.20078	51.71888121
18	36	0	58	single_dose	NA	NA	15	35	NotOnART	14	16.07317604	5.031731626	6.51219221	18.61214985	0.64	0.445053252	3.713652793	0.64	29.50087892	0.577790186	0.64	0.829336133	3.22323034	0.64	100.2091641	6595.212187	942.576991	6.805283889	40.78364986	93.00955817	16.14919566	40208.94906	2231.383649	31.13317592	108.9838285	204.7977607	12.09578801	3.2	11.18564045	4.940301173	1475.709503	8.985335819	3.2	25.75141328	930.1184558	377.4192572	38833.72838	10500.53811	36.77194669
18	36	0	58	single_dose	NA	NA	15	35	NotOnART	1	14.67285802	1.896936362	4.947894119	14.91414133	0.64	0.934450861	1.364197231	0.635411233	58.1089189	0.467539118	0.64	0.584140031	8.933473744	0.183854168	55.81243444	3323.888818	373.5912107	22.89688499	41.36804375	91.15523945	4.11209415	21801.94671	202.1768409	76.57225755	278.8189256	312.6696792	16.57178956	4.962030452	15.85982172	9.794761621	2892.571899	8.522120967	3.2	190.0197261	372.6189376	1659.916221	34854.21905	8988.999874	50.67874707
19	41	0	55	control	NA	NA	5	NA	NotOnART	7	0.64	0.467110239	1.780631059	2.963253936	0.64	0.183467316	3.3472945	1.787627085	15.20541303	0.64	0.64	0.334439876	0.64	0.735036351	7.950581233	6148.70876	388.3133548	1.322673476	38.81154346	9.434449981	0.64	120229.6093	479.8452636	7.220511804	33.92664453	40.65187189	89.85669846	3.2	8.441649083	1.957621618	204.9536324	6.194826824	0.991074922	3.2	674.879267	97.78855989	40087.36664	1123.53315	13.41259328
19	41	0	55	control	NA	NA	5	NA	NotOnART	14	0.64	0.109749249	0.802859486	8.297886085	0.64	0.64	1.94995569	1.95833448	10.41511437	0.089129906	0.64	7.0494984	0.64	0.64	77.14720757	4154.259412	435.9346036	44.23940148	54.58549463	11.28679001	0.64	356000.5016	664.4552688	2.496129894	7.938507019	20.30224003	60.97257904	3.2	3.444165752	1.634794699	21.75442626	1.036391421	3.2	3.2	640.9172934	66.06843124	23561.83812	1045.465943	7.506253622
19	41	0	55	control	NA	NA	5	NA	NotOnART	1	42.03217036	1.139505719	0.396075053	9.600633481	0.64	0.64	1.755418137	0.64	49.88812698	0.012084371	0.64	0.64	0.64	0.64	92.12828889	3177.819993	338.2297825	5.539930189	50.87554773	2.126936436	0.64	115676.7306	58.12820999	19.22802206	366.8970787	212.0305042	41.62061041	3.671199097	13.86359961	4.885187307	1851.24403	3.349650441	9.442046673	168.8177103	14.32689068	386.0220978	137927.3426	2495.453586	18.90718435
20	21	0	48	single_dose	NA	826784	19	NA	NotOnART	7	11.99586733	0.109749249	4.882011845	38.35515763	0.64	0.632837038	4.208876916	2.935253801	14.02338897	0.368669411	0.64	0.792276275	0.64	3.173883989	4.988873293	2999.486141	408.8715729	6.527914194	27.61029694	14.2050406	35.73523738	133290.894	2067.908411	14.48556689	22.95269095	103.6732598	51.4713279	6.064795428	30.91986013	7.692878943	6841.468469	5.360364395	6.299793453	25.36841373	706.4925375	185.4651037	26832.97875	3948.822822	26.02270099
20	21	0	48	single_dose	NA	826784	19	NA	NotOnART	1	7.881179261	2.792014083	4.850497049	25.32539649	0.64	1.509081046	4.56129023	1.685505514	1117.692639	0.923023156	88.80277739	2.625467195	4.271537278	2.887904158	18.80123996	1811.523128	474.8131824	27.29932122	79.52514447	32.36068572	29.70191773	54796.83054	867.8141683	15.35705727	23.62999073	37.9494297	21.31075018	6.553815584	18.23094265	9.012638618	529.3491006	3.163409489	3.2	134.1260099	637.9430631	507.8044297	32857.70561	16195.65196	27.27687266
20	21	0	48	single_dose	NA	826784	19	NA	NotOnART	14	22.1711982	1.094421818	4.477227346	23.23823451	0.64	0.445053252	3.002599091	2.013355871	1.502893293	0.021654033	0.64	1.404034419	0.64	2.726783202	19.23245549	1884.149325	692.3642857	3.585967221	25.46457105	13.71925795	22.66423683	22196.4394	NA	NA	NA	NA	NA	NA	NA	NA	NA	NA	NA	NA	NA	NA	NA	NA	NA
21	38	0	53	control	NA	NA	9	NA	OnART	14	0.64	1.756870342	1.617626031	84.86277914	0.64	0.959371279	9.774109383	2.844291654	10000	0.674824644	0.64	1.493577341	5.460396426	3.572281151	99.82916823	1961.731267	636.2045883	18.32352694	38.53568721	111.3165308	30.08817475	85307.84657	2897.708011	5.261367604	2.525505874	59.45403792	3.449032788	6.325976854	29.59610902	8.224644696	2745.611602	1.993043675	1.375182125	19.87926086	874.8757422	234.9215767	6497.796253	8474.652777	37.93706383
21	38	0	53	control	NA	NA	9	NA	OnART	7	0.64	1.944063863	1.454563054	40.86004521	0.64	1.44152585	15.35200502	2.120939288	1737.37254	0.509598523	0.64	0.38352685	20.6798905	3.173883989	60.42661831	810.045226	676.8466714	15.68996631	40.01682134	93.25517582	30.18431142	8186.995772	2902.465939	7.538893962	8.514496427	122.1465027	7.178368229	6.85254256	41.14057991	8.454915976	8124.778007	3.19987313	0.344500333	19.73392737	911.5081696	398.6383563	22740.02543	12098.93778	60.58879456
21	38	0	53	control	NA	NA	9	NA	OnART	1	NA	NA	NA	NA	NA	NA	NA	NA	NA	NA	NA	NA	NA	NA	NA	NA	NA	NA	NA	NA	NA	NA	6510.735726	3.747990857	4.179401149	42.440404	2.428300326	3.216550567	27.37567505	6.0595604	1019.269046	0.930080232	3.2	12.5237737	711.0478817	318.7803393	20538.61335	5255.129223	29.82139302
22	33	0	51	single_dose	94	NA	7	NA	OnART	1	0.64	0.64	1.454563054	12.33557368	0.64	0.64	0.664997743	1.131150607	11.32898451	0.13539262	0.64	0.213390531	0.64	0.64	4.771879624	2621.444404	182.0241961	0.64	19.11782441	36.06175039	0.64	0.256	11146.46318	58.50774028	917.9112312	313.1551825	92.8235265	5.102109021	16.53013319	5.22834497	3648.233059	15.94227582	4.629152455	247.1840152	1160.636276	801.7021432	39553.22964	3815.686119	29.08912666
22	33	0	51	single_dose	94	NA	7	NA	OnART	7	0.64	0.64	0.314661108	2.394724316	0.64	0.64	0.878604737	0.64	12.23483202	0.089129906	0.64	0.237496934	0.64	0.64	13.90070119	2322.193585	307.575362	0.64	22.73968649	37.52890095	0.64	52760.76099	2721.560537	27.18600658	129.0323651	76.09652142	71.78452448	4.997729814	5.365657922	0.897849526	80.72234629	2.777730901	0.875596825	33.24464698	773.6959722	294.1532811	33675.19591	1652.840329	12.10428336
24	21	0	49	single_dose	10	NA	12	NA	NotOnART	7	0.64	0.64	0.64	51.52478653	0.64	0.64	1.520908165	0.64	112.3893897	0.64	0.64	0.534416317	0.64	0.64	29.62071958	1908.594653	250.7694319	7.705638132	21.29730117	24.26943753	0.64	5393.035786	39.57738273	1.269134906	2.952771666	3.2	6.173297206	3.2	6.302360418	0.691628439	14.75137686	0.842756153	3.2	3.2	5.104555779	36.53288301	565.3125476	1894.584553	0.983630316
24	21	0	49	single_dose	10	NA	12	NA	NotOnART	14	35.71169653	0.64	1.454563054	33.18614775	0.64	0.64	3.670272461	0.64	67.47363573	0.64	0.64	2.329650404	0.64	0.64	38.91494555	1573.908666	401.274953	6.329677524	17.60423458	23.34179862	0.64	45335.6669	2928.296563	0.924144686	3.88841596	3.2	3.2	3.2	6.770123443	3.796087392	3.225129214	1.290366746	3.2	3.2	754.656697	35.42089228	3745.109584	1777.098821	3.2
24	21	0	49	single_dose	10	NA	12	NA	NotOnART	1	NA	NA	NA	NA	NA	NA	NA	NA	NA	NA	NA	NA	NA	NA	NA	NA	NA	NA	NA	NA	NA	NA	5797.328928	2.108115839	7.701126953	7.502850561	3.2	3.2	11.19446993	3.796087392	35.85221419	1.611189313	3.2	66.94785473	921.1771496	538.1674707	4784.236435	6601.393345	4.139671165
27	39	1	50	control	42	15178	14	NA	OnART	1	30.97614824	0.467110239	4.228886102	152.2583126	0.64	0.330342012	6.150332412	2.610814339	38.69122442	0.275080055	0.64	1.110275688	44.98542931	3.173883989	14.79733684	2854.585211	495.622047	133.6640952	555.6348773	152.9872776	39.53296964	134476.9162	NA	NA	NA	NA	NA	NA	NA	NA	NA	NA	NA	NA	NA	NA	NA	NA	NA
27	39	1	50	control	42	15178	14	NA	OnART	7	NA	NA	NA	NA	NA	NA	NA	NA	NA	NA	NA	NA	NA	NA	NA	NA	NA	NA	NA	NA	NA	NA	58.12820999	6.489735821	32.66503921	42.8912739	54.04638934	1.509154354	3.815484651	20.11667126	97.00700684	2.026925731	3.2	26.10221529	11.65055176	117.1524777	73677.41798	970.5482856	10.97783079
27	39	1	50	control	42	15178	14	NA	OnART	14	0.64	0.64	0.312561161	0.64	0.64	0.64	1.305089887	0.64	28.75777537	0.64	0.64	6.381435978	0.64	0.64	12.70479226	808.6078911	573.9866253	0.64	30.20297542	12.68569607	0.64	85642.97464	12.46292619	5.001204034	2.105500139	16.81362595	9.140952909	2.679497075	15.66826726	3.352570334	3924.32354	2.804191711	0.655890301	1.864327799	7.484855413	69.7508135	1495.065125	3492.509066	22.20521937
27	39	1	50	NA	NA	NA	14	NA	OnART	6	0.64	0.467110239	0.802859486	32.36408056	0.64	0.183467316	4.532787357	2.101385813	42.44147966	0.322067474	0.64	1.547387438	0.436528547	0.64	6.059105581	1839.700472	403.5059603	5.341569033	36.51725729	20.05006135	23.84620445	35063.65617	NA	NA	NA	NA	NA	NA	NA	NA	NA	NA	NA	NA	NA	NA	NA	NA	NA
28	49	1	42	single_dose	NA	NA	20	NA	NotOnART	7	0.64	0.64	9.622343171	52.38148938	0.64	0.64	1.628063543	0.64	17.10861294	0.462479614	0.64	1.217895882	10.57664653	0.64	6.069058268	7352.307468	213.3493109	0.64	15.22210272	44.17297552	0.64	24538.45043	17461.83546	18.25423356	71.14882054	16.87412579	69.63563409	16.246374	10.15783048	17.26566471	231.4482327	8.267500267	12.35926644	30.35881111	1535.186143	321.810259	35055.32442	1671.034501	19.37635811
28	49	1	42	single_dose	NA	NA	20	NA	NotOnART	14	0.64	0.64	4.71866999	19.37442046	0.64	0.64	0.292116196	0.64	7.313809584	0.089129906	0.64	0.483601533	0.64	0.64	6.816256433	8081.250566	244.0715332	0.64	16.87394064	41.8380522	0.64	31097.96241	55.10978835	18.46478659	21.98467157	90.71109303	92.47602089	0.919077413	4.288041066	3.968825091	400.81839	1.768294648	3.2	13.48824327	14.20046771	173.1623474	56429.49339	1931.374766	24.42838225
28	49	1	42	single_dose	NA	NA	20	NA	NotOnART	1	27.32591313	0.64	7.578447127	120.7809798	0.64	0.64	2.057600984	0.64	27.47579362	0.089129906	0.64	0.636705473	20.84119479	0.64	16.28344123	3936.454498	268.0592372	7.381318405	48.46258952	40.39775148	20.21742041	84687.24644	11099.70497	31.8055629	859.5222013	144.219493	63.30320752	10.72698694	16.72283462	11.57052409	2444.52429	18.4085088	31.82955761	838.8295375	1410.676996	2425.358434	32866.31562	2832.840854	32.00620156
30	32	1	45	single_dose	126	294125	26	11	NotOnART	7	5.43070714	0.64932558	8.722947402	28.6465654	0.64	0.183467316	0.64	78.45725032	40.97430701	0.698496797	0.64	0.483601533	11.20149664	0.64	33.12147171	2861.925433	339.3210023	5.508276192	22.59045267	36.76065504	283.9754527	30083.26405	86.92712126	8.551609149	17.04708555	61.85333354	117.161974	2.816425546	3.600347097	12.32424978	2570.040147	3.33275481	3.2	24.67700427	16.76634098	607.4477899	43938.14681	1835.622785	24.46655697
30	32	1	45	single_dose	126	294125	26	11	NotOnART	1	0.64	1.574590397	3.412342362	36.73095142	5.480666992	0.183467316	0.451524115	80.21041506	42.17703267	0.745901491	0.64	0.19141771	8.484122051	0.735036351	34.41827702	2232.213176	356.2156318	15.1541198	48.13513303	53.21154552	281.9668465	50593.00658	42.56424771	19.22116505	21.13476248	80.41568559	86.4634146	2.377315368	5.077331391	4.569302617	418.8480982	2.174509737	3.2	12.28858593	15.78294917	157.4024042	46038.05798	1822.567761	21.69566835
31	35	1	57	control	NA	0	27	NA	OnART	14	0.64	0.124714746	1.014283275	12.30649687	0.64	0.64	3.773013536	3.031133205	29.87590273	0.64	0.64	5.082107205	16.9581902	0.64	29.88537822	754.1635955	701.933525	0.64	23.43775852	14.36406613	0.64	36028.75473	199.9528728	16.84087457	85.8843621	404.6959325	52.96430899	8.405611185	5.341385887	178.9953052	1539.476989	3.126922211	0.762969391	4719.460506	66.46890597	794.3483962	71808.71199	1934.073828	20.87190993
31	35	1	57	control	NA	0	27	NA	OnART	1	101.507266	1.385102356	2.270082874	150.5623967	0.64	0.183467316	3.670369059	8.84197115	563.2997973	0.089129906	0.64	2.269879436	41.10847688	0.089129906	45.50640767	3452.058229	774.2529171	5.976837885	58.42681697	55.82734474	16.08844914	2959.164958	71.4479294	12.27230143	20.46263885	75.92147229	186.0432609	6.825609222	4.482763411	28.98783219	1221.009924	2.851077465	11.22364264	141.6602249	19.51909572	543.0023285	50436.4014	1623.827798	17.40288397
31	35	1	57	control	NA	0	27	NA	OnART	7	0.64	0.64	0.64	7.385765147	0.64	0.64	2.486907282	5.957360201	22.13445085	0.64	0.64	1.03028529	0.64	0.64	11.3575009	834.4768659	393.3081751	0.64	43.07525384	13.12517606	0.64	31645.6356	74.05562283	23.75052074	18.09816051	37.30086322	75.72744288	1.358187591	6.63565925	2.562235264	1951.886747	4.344125458	1.305340536	60.79545762	20.56832426	190.2028773	33309.50382	1234.185226	8.103249332
33	64	0	55	control	NA	NA	11	NA	OnART	7	0.64	0.64	0.64	8.772830471	0.64	0.64	4.478249827	0.64	142.3020788	0.64	0.64	0.097482518	0.64	0.64	11.99044447	1227.737049	299.2216524	6.40120317	29.01775033	31.64889236	0.64	12013.95306	237.2436816	20.19018904	36.1950275	506.2412561	104.1162395	5.155777197	3.480670902	92.29080676	679.147501	2.409801492	0.400469677	1411.333812	58.65758963	3446.153742	72842.35325	9069.127149	32.31725937
33	64	0	55	control	NA	NA	11	NA	OnART	14	281.2538558	0.64	0.314661108	36.01684657	0.64	0.64	27.7380871	0.64	90.13825944	0.275080055	0.64	0.012347005	49.83136269	3.539739657	36.25454092	2891.967306	688.9991732	14.91730171	10.85410857	8.327388092	0.64	42470.09045	89.31806811	65.62721805	52.84383121	77.82072109	225.7110235	6.420584423	9.899492283	3.038973886	720.0744879	4.588530826	3.2	78.35427381	32.09520956	344.3433415	131501.6976	1773.152225	20.15160867
33	64	0	55	control	NA	NA	11	NA	OnART	1	23.19668499	0.64	0.314661108	2577.805758	0.64	0.183467316	3.993347019	0.64	77.7487119	0.64	0.64	0.012347005	99.25007638	4.303992486	12.06671657	749.1318358	505.1261962	20.08155477	289.5282149	71.88630736	0.64	24346.82628	133.5870608	89.9732035	528.3667712	202.1271821	131.7781975	9.023325244	12.05076942	5.899079718	2434.240203	12.47197629	2.333267461	583.3345758	41.66826697	4148.744117	811526.3117	8310.35852	47.19746013
34	41	0	57	single_dose	10	NA	21	NA	NotOnART	14	15.05636995	3.361702984	1.157960237	20.76404544	0.64	0.64	3.300199365	2.421671662	80.23199608	0.64	0.64	0.64	0.64	0.64	26.12085971	3413.868321	1228.227141	33.66095875	164.19893	97.58857862	2.981084999	8317.800978	NA	NA	NA	NA	NA	NA	NA	NA	NA	NA	NA	NA	NA	NA	NA	NA	NA
34	41	0	57	single_dose	10	NA	21	NA	NotOnART	7	7.251386897	0.64	0.181654379	2.660305937	0.64	0.64	1.670265425	0.64	13.56542236	0.64	0.64	0.70611133	0.64	0.64	12.37083851	2239.516254	693.8324564	0.64	13.46203962	30.15397466	0.64	20317.92411	204.4808343	6.56047527	2.325711413	38.40123887	7.250697885	4.73197783	15.66826726	3.422913148	1388.984302	2.292306111	3.2	101.2393911	27.48600901	610.6027314	11617.65969	7985.246101	38.19648021
35	44	0	50	control	NA	NA	32	NA	OnART	1	14.01665068	0.124714746	0.050747597	4.611995945	0.64	0.64	2.283627992	0.64	29.87139001	0.64	0.64	0.872272832	0.64	0.64	14.53476645	2425.91551	673.9958627	5.378233475	26.95248748	34.81169524	0.64	42005.94866	55.70554152	25.68659851	14.35104461	115.382154	21.93530601	8.368259952	20.0521082	5.893861807	2536.981623	5.466799637	3.2	81.94678277	23.16608253	530.4070951	46390.67273	5192.927674	49.64660807
35	44	0	50	control	NA	NA	32	NA	OnART	7	9.497220736	3.363859257	2.564637496	39.83149761	0.64	5.661562297	3.713652793	3.031133205	29.50087892	0.216538022	0.64	0.64	0.64	0.64	25.55589395	854.4732074	329.3659737	48.96897256	196.9731332	54.7711392	36.74968724	15738.06177	78.0169509	15.21049932	6.126703198	28.68480765	112.7936628	3.203958857	5.858896378	2.234333516	71.16377636	2.874475968	3.2	17.43956557	18.18350424	111.0739941	31106.78335	1424.937221	9.892519896
35	44	0	50	control	NA	NA	32	NA	OnART	14	15.96938673	1.593995823	1.449029879	21.62755734	0.64	6.623950841	4.009615987	1.807462967	32.0983297	0.216538022	0.64	0.64	0.64	0.64	24.00986918	1156.554954	478.6753049	8.162261812	41.28053729	45.07300365	24.12695632	31905.09331	182.7788116	17.49086019	34.81477275	171.5753617	129.3102634	6.142767644	3.136638695	88.98349169	155.8033835	3.124404584	1.178288097	434.6476095	40.19681411	878.8158955	61711.23226	2295.185182	16.22694431
36	38	1	47	single_dose	NA	NA	11	NA	OnART	7	58.34180515	4.129002721	1.449029879	56.58956706	0.64	0.64	13.95791409	1.941940847	48.99816167	0.21676394	0.64	0.64	10.42461766	0.64	48.50962075	3664.967896	1247.504063	14.60213348	50.32976507	121.1100254	2.981084999	4984.640885	200.2230635	20.0834048	37.11424464	205.5085038	139.3951642	10.82177241	3.94139815	94.26034878	183.6889331	2.851478775	1.266414531	490.9147563	43.83862439	950.0614513	71104.27222	2773.960596	17.09003663
36	38	1	47	single_dose	NA	NA	11	NA	OnART	1	NA	NA	NA	NA	NA	NA	NA	NA	NA	NA	NA	NA	NA	NA	NA	NA	NA	NA	NA	NA	NA	NA	77.71884656	16.40742562	6.126703198	30.27349063	123.3837866	2.377315368	7.179589731	2.236755354	66.20940096	3.33280988	3.2	17.60816247	19.81580316	125.6110552	53305.37044	1811.722347	10.50198213
36	38	1	47	single_dose	NA	NA	11	NA	OnART	14	72.77068177	4.642966709	4.942977816	24.63255956	0.64	0.64	11.90787124	3.568659605	24.79163331	0.21676394	0.64	0.64	0.64	0.64	53.02449046	5362.052819	1391.018391	53.10977777	36.89855985	43.32613685	21.20151733	59628.02734	124.6348288	48.40094709	31.0361185	172.6713542	12.0545949	4.71396943	21.52635726	6.186727809	2220.505082	3.942592635	3.2	169.9859309	40.51518721	234.5911621	35182.84463	1062.926349	20.2379828
37	34	1	50	control	NA	NA	19	NA	OnART	1	197.4714646	5.935869567	8.582193561	380.7773191	0.64	0.759369414	1.980533237	0.547943401	10000	0.649647332	0.64	1.320384778	53.52436641	1.948267307	128.5582751	9731.255622	2879.789792	26.69338438	376.8943277	533.6781834	15.2680677	15878.44233	267.2153909	50.86079392	174.9128593	154.2869129	33.07964999	19.88988028	26.62772684	14.02146439	5571.124059	6.880140199	4.26610736	15525.54827	83.52823731	988.7458292	102857.568	2539.168225	31.41765068
37	34	1	50	control	NA	NA	19	NA	OnART	7	20.19855247	3.878612324	2.790815564	143.051393	0.64	0.64	6.43644744	2.761544597	68.37935252	0.289011877	0.64	0.914090249	16.76156408	0.64	30.69515798	4070.218917	906.8603731	7.154508633	37.15242821	68.86624986	0.64	9433.974748	134.0068493	32.98368016	21.70161348	128.7583557	49.02132967	3.203958857	9.903482852	3.584291222	532.9652731	9.464627004	1.87368653	148.0841158	40.07696256	618.4004151	106745.6065	3173.672645	71.6354622
37	34	1	50	control	NA	NA	19	NA	OnART	14	0.64	0.124714746	4.478872982	90.15613259	0.64	0.64	1.056902858	0.64	35.40171185	0.64	0.64	1.320384778	0.64	0.64	26.37080562	1723.949778	653.2550824	0.64	20.4343672	33.67854622	0.64	39157.08893	124.630573	15.64903925	7.853560549	59.00798741	19.54704161	3.778505097	13.70375182	10.23828014	684.1647449	3.626365615	3.2	16.27579166	33.3752421	141.3417889	30766.17042	3129.035976	18.18018627
38	29	1	42	single_dose	15	NA	18	NA	OnART	1	6.044902781	0.64	1.018557114	38.76079513	0.64	0.64	0.675716754	0.64	76.26174234	0.64	0.64	0.64	2.402971264	0.64	9.019922783	1082.496144	125.8497143	17.94325867	83.04269391	39.07576884	0.64	57033.53859	119.4122713	13.36623191	7.138918744	53.01782162	15.66203892	4.340495183	13.11774982	11.10436633	654.391617	3.12739931	0.340636101	12.78123759	37.09679959	136.9070679	28753.09012	2574.048521	19.05620404
38	29	1	42	single_dose	15	NA	18	NA	OnART	7	NA	NA	NA	NA	NA	NA	NA	NA	NA	NA	NA	NA	NA	NA	NA	NA	NA	NA	NA	NA	NA	NA	163.8251832	72.05407514	147.2462232	583.5126271	45.59832272	6.683155274	14.49855342	12.1242767	2280.060703	11.01725355	20.65674294	272.156771	41.8604639	1617.112538	90594.07595	3328.974081	49.83314596
38	29	1	42	single_dose	15	NA	18	NA	OnART	2	NA	NA	NA	NA	NA	NA	NA	NA	NA	NA	NA	NA	NA	NA	NA	NA	NA	NA	NA	NA	NA	NA	265.5121906	64.98454197	317.9103338	791.1638759	65.50087582	9.047697986	7.622808967	92.47170761	10000	4.166212027	1.108787431	5435.803438	62.79165417	1290.828645	563793.7066	3861.686457	81.36965014
38	29	1	42	single_dose	15	NA	18	NA	OnART	14	32.04598363	0.64	0.450322755	19.90469704	0.64	0.64	0.64	0.64	21.91156211	0.64	0.64	0.64	0.64	0.64	13.34580551	2255.035654	261.7099631	2.453950686	29.96857547	31.54006062	0.64	95207.42432	149.3567678	21.37958344	44.76172304	188.7860268	13.67268308	9.163083439	16.72669512	10.50373759	8570.997858	4.253128426	0.340636101	1885.75173	54.36495684	1224.408311	97911.34408	6456.141193	45.0175695
39	40	1	43	single_dose	NA	NA	15	NA	NotOnART	1	114.0852969	4.387655789	42.03568034	174.5325735	0.64	0.64	0.64	26.6798317	354.8043491	1.412219865	0.64	0.64	38.86376826	1.783639636	39.80275775	3894.958323	842.3693434	39.53456912	203.0130332	90.69268694	93.32409869	25915.14997	87.12958609	40.69742406	26.39214466	140.1843606	45.87779746	3.835553322	4.455145621	11.25291542	1799.393622	2.897441658	3.2	164.8089096	32.91101218	1154.253042	42123.91645	1325.859707	38.5922879
39	40	1	43	single_dose	NA	NA	15	NA	NotOnART	7	63.2153312	4.132556049	40.94684023	94.28304607	0.64	0.64	0.64	24.43173559	46.17941589	0.936330588	0.64	0.64	41.98011774	0.580394643	90.22464846	2894.237141	739.2073472	9.563937887	40.85599253	31.72973443	99.28997133	12428.80579	158.536205	67.98255735	141.5765887	389.2542496	32.1698921	9.047697986	8.550428405	88.40952988	3200.221543	3.601666073	3.2	2062.83982	56.48560908	1361.874799	74273.42217	2507.607616	52.93660346
39	40	1	43	single_dose	NA	NA	15	NA	NotOnART	14	28.85032005	0.64	0.319415973	18.28838341	0.64	0.64	0.64	0.64	17.20006682	0.64	0.64	0.64	0.64	0.64	13.39701994	2089.268905	250.265672	1.763991193	29.14109091	28.63847299	0.64	39655.78442	339.470746	68.48623217	48.83659212	439.4759275	125.9331301	52.92050213	154.8456907	71.79335502	12289.36365	25.41056104	12.8696979	97.51663776	57.84227361	2080.939162	50343.33041	17985.82438	171.0125066
40	37	1	74	control	138	NA	23	NA	OnART	14	0.64	10.36244315	13.35650501	27.64768031	0.64	0.64	6.980691828	0.64	189.9756037	0.64	0.64	0.174549127	11.59384732	6.176085081	64.81870329	3515.877082	1082.616193	182.4180569	131.7587484	83.22034408	39.6710595	61787.40338	8126.511527	230.5569591	1659.336971	5270.321726	428.5706739	81.71050939	95.25732257	289.8906054	114936.914	30.29446218	224.0750253	43972.32974	705.7629611	10000	59294.61349	30639.05893	836.3119397
40	37	1	74	control	138	NA	23	NA	OnART	1	0.64	8.933866595	4.322390103	34.48059395	0.64	0.64	1.858035354	0.64	54.92328168	0.64	0.64	0.64	3.771310294	0.64	12.99948008	2122.719142	589.817009	115.9739551	395.9765083	55.87872091	21.20151733	27083.61822	86.51400571	29.6608117	20.09432682	99.71473908	17.3999193	3.972658433	13.59743517	7.893012135	1409.965624	5.204260502	3.2	76.45759848	35.98470123	310.5360022	37323.95967	3441.142299	27.2308739
40	37	1	74	control	138	NA	23	NA	OnART	7	0.64	8.017685033	5.17682581	11.64354114	0.64	0.64	4.303739749	0.64	87.16692643	0.64	0.64	0.39982617	11.84230838	0.64	27.85337511	2441.200772	680.0178722	63.1261473	91.74677226	76.97404266	2.981084999	7918.505715	93.13822211	28.58790396	28.62606544	178.316992	47.52469132	6.557466484	8.115206943	3.352570334	943.4952158	8.607326389	17.07112477	31.02986101	32.47559607	296.7863074	80687.97905	1781.111306	46.26707045
41	28	1	53	control	NA	NA	37	NA	OnART	7	11.9007195	0.64	0.64	15.56989051	0.64	0.64	0.64	0.64	56.51477949	0.64	0.64	0.772277251	57.46256459	0.64	14.57889642	4045.177171	331.4021536	2.505722264	74.0688474	63.11917951	0.64	30920.10151	1200.274693	269.963625	340.3089513	4077.351922	665.507017	58.31270154	119.8556951	101.8104261	103150.5154	66.76016142	39.39757495	5045.532064	164.8951615	10000	58132.17971	28531.8548	754.1813734
41	28	1	53	control	NA	NA	37	NA	OnART	1	87.79305328	10.0392572	13.9350772	278.4501671	0.64	9.084015831	6.467371218	6.295096522	236.3618514	1.812306034	0.64	0.969997636	83.10333382	4.794840962	173.3510017	4364.749509	444.9733866	399.4811791	1836.166206	1739.093943	100.9644021	5753.436806	2697.044257	610.1204743	1855.922689	9305.714041	1510.931745	80.91119174	161.2250773	102.055714	35966.16459	86.22646533	209.2346689	9034.02302	321.7157364	10000	62709.60642	32707.06919	653.9212609
41	28	1	53	control	NA	NA	37	NA	OnART	14	25.99791721	4.513697407	5.144245137	32.76518094	0.042934529	5.966012088	5.22197927	0.85409154	54.41815724	0.209344834	0.64	0.969997636	0.64	4.821912867	21.05524205	2586.554323	482.6055831	2.130025782	36.57374324	62.8229697	66.29908322	60257.50934	1150.544913	796.9502966	3938.239329	19041.73643	639.3697585	50.29797288	167.8226742	87.33136245	7163.556189	30.53853589	2.798993004	12304.47657	294.4561649	10000	63279.17737	29768.77938	937.5429962
42	20	1	40	single_dose	NA	NA	33	NA	NotOnART	7	5.301775105	6.146529744	4.986835621	15.46842907	0.64	3.054012743	10.01774657	4.996642827	74.08094235	0.64	0.64	0.64	0.64	2.161919693	14.2327233	2231.687716	694.6720256	21.39706497	48.10434051	57.48542589	64.81897472	130934.211	356.8543066	43.25603438	45.4167401	123.8663549	342.8441276	7.426927176	47.60003736	36.39332522	317.5729377	18.327317	3.212679602	53.63846456	27.05460655	724.2868611	50431.68202	22602.86209	49.42914652
42	20	1	40	single_dose	NA	NA	33	NA	NotOnART	14	36.05233759	1.694824807	2.444750139	14.40437345	0.64	0.967088324	4.357860087	0.64	49.1508299	0.64	0.64	0.174549127	0.64	0.64	25.4838001	1923.521902	675.8336469	4.57763794	23.0097037	39.03150399	17.11419593	90485.5169	5337.290464	144.3695564	620.6237781	2731.388194	286.0385241	47.57588796	63.49685518	47.62100162	7956.937802	14.89720217	22.01734884	32431.69714	571.5344965	10000	58680.93386	33916.29028	353.9766617
42	20	1	40	single_dose	NA	NA	33	NA	NotOnART	1	0.64	0.630031378	4.218716607	13.79373371	0.64	1.458601894	5.88822505	0.64	99.37392725	0.64	0.64	0.64	0.64	0.64	10.66124792	2392.98416	410.6736065	10.19477828	81.69339079	36.28892828	0.64	73947.76374	524.6190356	53.97111904	139.224349	174.7005577	1135.594526	7.426927176	17.48409517	16.30849914	393.4449542	27.60997326	18.94753762	3.2	122.0618624	792.1652132	62856.15759	6946.905689	74.1160729
43	23	0	51	control	12	NA	32	NA	NotOnART	7	0.64	0.64	1.228900377	14.5342906	0.64	0.64	6.563335923	0.64	40.30973057	0.64	0.64	0.64	92.27072263	0.801449409	18.79531518	3225.438118	566.6925114	0.64	145.0740011	47.84781998	0.64	99043.31828	3735.711888	1076.916445	1054.470731	1624.393546	472.715191	40.98533389	291.1862292	40.53038591	17746.04709	83.26917396	72.27332583	32803.91498	587.3549039	10000	58293.20052	18186.08567	72.2780735
43	23	0	51	control	12	NA	32	NA	NotOnART	14	1.251323187	3.158244194	4.73227355	31.70809857	0.64	2.505911785	8.463660797	0.64	28.49899839	0.64	0.64	5.346026699	0.131029776	1.944599428	88.98840962	4052.838743	616.4008893	8.869433963	94.00053574	63.71245642	0.64	92294.2074	1870.70052	706.2807612	1325.82122	2275.446005	617.3799106	37.04790574	194.9802608	132.203204	33654.93459	42.01890521	3.2	5763.603686	443.8779156	5212.815672	61351.78877	18563.56614	446.3550643
43	23	0	51	control	12	NA	32	NA	NotOnART	1	2443.289169	22.89682491	23.40254126	150.5214728	2.000613125	7.900093081	21.7504546	3.09130122	7614.180165	1.683863557	0.64	0.574054446	1157.894385	20.69485365	1053.540875	12336.43829	2967.579519	361.0551904	4302.645462	2013.349967	78.94036483	55008.06917	11531.07919	2844.398052	4746.916485	6640.093235	1032.9523	88.99765503	227.2785365	144.8707425	75957.15556	33.71127494	165.4427969	47296.61677	747.607788	23375.1797	59836.47048	18124.06602	431.9533931
45	42	1	49	control	118	NA	32	16	OnART	14	170.1847387	6.905912268	3.341387214	53.87997574	0.64	1.458601894	15.0254355	0.64	105.7703314	0.64	0.64	0.871137443	27.35438002	1.904819338	115.0663582	6059.857194	1474.821752	9.052051401	47.60971449	38.88144657	32.16403626	31612.23352	1457.522964	181.1227375	462.0018966	895.2693369	537.53091	14.45075773	185.0803116	88.83899225	30258.62256	33.71145564	1.184537142	2867.57543	146.6136491	3432.871663	60055.52935	19253.92247	241.6670623
45	42	1	49	control	118	NA	32	16	OnART	1	92.90785606	8.251938192	3.708947122	152.6931797	0.64	0.101594914	5.05867963	0.85409154	189.5088271	0.64	0.64	0.64	118.6313107	1.273068094	222.0734594	6476.067751	2270.759318	406.0048286	2427.122658	581.9165223	87.90436654	111431.8379	1556.856923	572.6600605	213.3509962	1668.854034	413.3766582	5.239309274	99.66853241	50.44085754	66702.96183	54.73670388	34.90452928	482.2198199	114.9816737	5109.316298	63484.86392	24228.70249	226.1054515
45	42	1	49	control	118	NA	32	16	OnART	7	48.35151132	15.40045291	14.68722641	210.6552219	7.938204095	2.256307318	34.25724972	3.089241217	3921.488612	0.965838282	0.64	0.374301787	12.79130412	15.41308114	121.5168826	11819.7075	2077.560835	30.36590766	113.8581804	86.55723709	87.90436654	75682.77543	1502.737206	566.4321152	414.7128388	2262.442785	123.1951896	43.6871193	95.93982895	67.89563173	105764.2491	82.77290608	787.1067076	24818.96675	441.5980466	5479.171976	60648.83337	20465.89038	492.2081887
46	56	0	48	single_dose	37	NA	66	1	NotOnART	1	80.5183485	5.792032381	2.11575947	204.9536755	0.64	0.64	3.739250459	0.64	3647.798979	0.64	0.64	0.64	25.17947941	0.64	23.92791111	4341.216212	1187.683653	31.87356092	214.7777943	85.00207396	0.64	25356.46981	3082.042857	369.0627465	7781.969544	653.4446626	1340.466059	19.41614384	149.6363496	65.77422333	8328.860153	43.97516553	8.641573382	4622.294388	161.8710957	10000	63438.02775	24270.14851	86.37300495
47	32	1	42	single_dose	40	861057	6	42	OnART	1	88.82734539	18.15945138	14.95057452	316.0327633	0.64	5.592568746	12.41547001	13.17180604	6216.347715	1.259433131	0.64	0.174549127	251.4372971	8.235052406	27.05106224	2600.744406	1690.694627	32.30054105	56.25323819	111.4923965	53.16368308	8615.808705	2556.094003	820.970072	4072.203126	6559.788773	377.3201057	58.51198679	269.3658889	113.6739956	74705.96157	47.88359958	1.981687459	26201.32739	524.0843707	14889.94219	62242.85759	25549.01228	939.2915906
47	32	1	42	single_dose	40	861057	6	42	OnART	14	8.732998915	3.97612882	3.487564139	97.2597886	0.64	2.505911785	14.71197699	0.64	538.0844086	0.64	0.64	5.051680773	0.64	0.801449409	76.17717853	4112.414675	1409.917659	4.982998204	38.59791101	101.8465761	17.11419593	17892.04984	1001.799428	27.54605032	33.10831495	252.1018238	188.7576277	9.949242906	86.03378055	8.92869515	7154.622089	20.77015161	5.710663725	3.2	91.01928015	1532.529086	55805.42188	15814.20583	92.87323307
47	32	1	42	NA	NA	NA	6	42	OnART	7	88.36056015	6.162376596	2.460616217	144.2853061	0.64	4.188252183	34.67231618	9.014168897	516.7491681	0.423149123	0.64	0.64	50.3965633	3.215073328	191.9948545	3141.652757	1955.937669	29.04032512	88.50805976	188.0580889	32.16403626	0.256	NA	NA	NA	NA	NA	NA	NA	NA	NA	NA	NA	NA	NA	NA	NA	NA	NA
48	39	0	53	single_dose	10	NA	67	1	NotOnART	1	NA	NA	NA	NA	NA	NA	NA	NA	NA	NA	NA	NA	NA	NA	NA	NA	NA	NA	NA	NA	NA	NA	1773.088634	182.6392203	1304.823949	312.9312766	1223.044989	7.553206198	138.4454405	30.86844153	5324.745925	25.41208725	5.315435565	2771.03924	187.6102139	3458.644738	60622.96999	21199.80233	63.4232363
50	36	0	57	control	NA	NA	56	NA	OnART	14	94.53861782	30.19228026	76.3255818	49.97746643	92.01434698	108.0880195	7.581045704	39.05560182	205.214133	20.58444631	8.870191196	20.72628996	11.99332377	38.40639002	24.04500774	3366.044154	941.1110483	27.9276187	77.35529023	72.69208267	246.1137197	44168.1648	174.6090971	24.63681739	93.37024209	281.8578003	54.23193684	5.303872529	5.827125877	52.4799573	1612.915488	1.581102154	3.2	543.2938991	20.66710669	1599.907326	51884.81586	2420.104248	34.37681052
50	36	0	57	control	NA	NA	56	NA	OnART	7	NA	NA	NA	NA	NA	NA	NA	NA	NA	NA	NA	NA	NA	NA	NA	NA	NA	NA	NA	NA	NA	NA	1549.591493	67.6613777	39.73588358	616.9733086	107.790742	29.32703925	150.1077988	32.29500388	77629.49303	35.17736966	7.394390124	1176.979227	161.8470507	2633.918641	55308.49883	35617.34192	458.4120873
50	36	0	57	control	NA	NA	56	NA	OnART	1	6.576021343	1.337693048	19.491629	47.16966686	0.64	5.229039392	4.540234777	5.156619047	140.694811	2.697367599	0.64	0.64	0.64	3.174679602	2.711098114	4268.26704	484.7753182	7.968683861	68.98765124	48.58953147	68.39941448	62664.23232	1850.30437	392.5121168	1918.565263	3123.527426	1261.290585	34.53040544	86.71543364	216.4791902	15785.09565	35.90883097	16.33454249	4313.140643	246.189093	10280.89478	62135.2705	18298.51328	294.9894731
51	42	1	58	control	NA	NA	24	NA	OnART	7	157.4314254	16.9673038	26.92020641	29.3073928	2.47348211	182.0041561	4.560420359	8.58342124	58.61464831	16.3497664	58.74352846	2.937661065	33.35343612	23.58322147	7.255859001	2861.178411	880.5064575	22.24779434	65.67288864	47.03301312	276.6948672	33494.66917	48.98543517	14.10033862	8.823041268	69.53328289	32.73470794	1.06123495	2.598451818	4.756985623	362.2812389	0.747366731	3.2	10.10234776	8.526150804	170.7851566	28804.87962	1119.956067	19.47398568
51	42	1	58	control	NA	NA	24	NA	OnART	1	113.4105955	14.897459	31.83321876	292.0197852	0.64	57.10039502	7.829009228	6.715428089	153.8468833	9.773915389	94.53377723	3.62580104	164.344167	39.09784954	255.54641	5395.577007	2912.267334	222.4718377	886.3908599	1620.694032	183.2812796	29336.78957	1701.535947	166.3959096	122.6972323	1398.367279	185.9973912	39.77967439	136.481148	26.88447302	54198.08396	41.76960213	8.597700341	1757.007042	177.0436251	4194.203718	62382.81976	35607.76711	573.8729563
51	42	1	58	control	NA	NA	24	NA	OnART	14	86.42279561	13.83803185	16.57611923	24.50642915	0.64	157.3443203	0.64	9.73122645	66.78495221	28.44228653	108.4118271	3.330624892	30.46062441	53.4954413	30.35013748	2941.330086	1425.776957	31.71265458	145.0526726	84.47990338	329.2663531	82466.6377	31.53353984	9.042020649	5.332770193	35.70872971	29.84219139	3.2	2.100864023	1.66473109	79.50223258	0.886998875	3.2	3.780437502	4.457243804	134.1832908	10019.59549	1533.556049	16.09894385
52	66	0	63	single_dose	39	NA	19	27	NotOnART	1	NA	NA	NA	NA	NA	NA	NA	NA	NA	NA	NA	NA	NA	NA	NA	NA	NA	NA	NA	NA	NA	NA	2516.538836	322.2745111	1157.302988	3226.481619	1795.531591	58.66970456	107.843852	372.8557063	21009.47315	26.38760054	32.25134785	16172.34811	324.7433399	10000	60810.32461	21925.56811	361.975246
52	66	0	63	single_dose	39	NA	19	27	NotOnART	7	NA	NA	NA	NA	NA	NA	NA	NA	NA	NA	NA	NA	NA	NA	NA	NA	NA	NA	NA	NA	NA	NA	1549.289028	406.7626467	1155.888825	2163.90172	1517.764824	39.66557498	50.48722852	63.56303925	18259.0891	20.28330547	8.641573382	1575.603958	234.9957981	8534.556459	61206.01856	19820.86567	281.7990759
53	32	1	51	control	NA	NA	4	NA	OnART	1	NA	NA	NA	NA	NA	NA	NA	NA	NA	NA	NA	NA	NA	NA	NA	NA	NA	NA	NA	NA	NA	NA	1425.047955	147.2792967	286.2615565	2751.151066	1225.783517	32.02281261	57.5541376	225.6784386	1949.965221	21.01709596	18.94753762	4851.878667	204.9885718	10000	61080.39196	28078.82244	260.3571924
53	32	1	51	control	NA	NA	4	NA	OnART	14	28.53096273	5.394108311	16.69226622	14.08835626	0.64	0.64	2.658763894	11.6361192	522.980788	0.478746298	0.64	0.64	0.64	2.549926976	50.04259661	3662.541034	1335.723198	30.17658253	166.4107686	111.6466542	0.64	27375.3746	10.21150107	4.425443175	3.19289467	32.29767071	7.995777496	2.668709597	13.81150239	1.213207508	2886.745398	2.354446561	3.2	0.820615654	3.402162092	186.4886431	17269.98903	4521.018731	21.27563296
53	32	1	51	control	NA	NA	4	NA	OnART	7	0.64	2.420779668	5.890305739	21.36095156	0.64	0.64	0.64	10.97428273	1789.016473	0.64	0.64	0.64	0.64	2.161919693	19.45782376	4172.610726	1082.874629	14.48804965	147.9028842	108.6009775	0.64	5445.480802	NA	NA	NA	NA	NA	NA	NA	NA	NA	NA	NA	NA	NA	NA	NA	NA	NA
54	35	0	41	single_dose	NA	NA	5	NA	OnART	14	0.64	0.64	0.64	0.64	0.64	0.64	0.275028005	0.64	46.72422313	0.64	0.64	0.64	0.64	0.64	23.84823666	1359.401057	373.4314823	0.64	24.43629742	6.802812075	0.64	143072.9942	18.15164825	7.104327933	4.625770996	49.01488143	12.06361962	0.890746708	12.02471888	5.572208859	645.7318195	1.403061562	3.2	12.95555504	7.734332057	176.675298	37758.37564	1915.741016	16.88733304
54	35	0	41	single_dose	NA	NA	5	NA	OnART	7	65.80189408	1.694824807	1.944552505	9.708334709	2.421656484	0.507150557	2.879444208	2.166352147	45.57252812	0.64	0.64	0.772277251	8.664501243	0.546253488	28.4462657	1860.076439	649.8481976	0.64	58.9442479	23.9212304	0.64	21764.47293	NA	NA	NA	NA	NA	NA	NA	NA	NA	NA	NA	NA	NA	NA	NA	NA	NA
54	35	0	41	single_dose	NA	NA	5	NA	OnART	1	134.1255029	15.39971573	17.35250741	52.66222002	21.08756255	9.405354581	10.90834781	17.14442468	169.0257759	1.876283339	49.86737497	1.659472378	2.004243805	8.788232515	23.54078895	3529.169797	623.9653334	9.206605441	71.63266284	62.00701352	96.54357652	110789.2223	100.821332	8.93370762	19.71198098	119.0204901	14.59684118	2.037030809	18.84236103	10.88858974	4888.454096	2.113422976	3.2	239.3807111	18.03279548	583.20534	75821.24182	5676.96158	33.8902972
55	26	1	46	control	NA	NA	42	NA	OnART	14	NA	NA	NA	NA	NA	NA	NA	NA	NA	NA	NA	NA	NA	NA	NA	NA	NA	NA	NA	NA	NA	NA	64.19269849	12.58735664	9.168347247	307.1062069	21.08523572	10.35957899	9.717755763	10.29703997	1631.682975	2.136566052	3.2	132.8368606	20.29515966	1677.628623	72142.45074	11827.46111	41.19250563
55	26	1	46	control	NA	NA	42	NA	OnART	7	0.64	0.64	0.64	0.64	0.64	0.64	0.64	0.64	77.03853937	0.64	0.64	0.64	52.94646316	0.64	6.803194956	2087.506231	797.8553764	0.64	28.1969666	6.702302682	0.64	26466.68076	64.20137657	19.31758384	13.40059288	186.585654	18.63692239	5.637259285	14.93682402	10.62509572	2917.406733	4.60385238	1.171750977	167.9229603	22.22148204	655.9314967	10000	2448.762601	65.97214338
55	26	1	46	control	NA	NA	42	NA	OnART	1	202.3332047	16.80747006	11.52182743	277.5716607	0.64	10.81290202	7.455626969	2.512181188	4453.4227	2.573359114	0.64	0.772277251	77.59099215	5.668514493	1478.256031	7696.789305	2490.023822	170.5193215	1264.855669	1197.762921	48.93150126	7103.75159	9377.407322	37.17490762	51.96969448	328.4737755	18.26147546	16.23491053	31.53298716	9.759439169	5505.101172	6.604459899	3.2	760.4698499	1546.221985	2427.50956	36434.99931	4213.772745	112.2359536
56	47	0	50	single_dose	83	NA	33	NA	NotOnART	7	0.64	0.64	2.390048164	9.41355488	0.64	0.64	0.268169446	0.64	4.65646176	0.64	0.64	0.64	0.64	0.64	9.349091275	4934.054467	515.1880725	0.64	8.870638907	8.886403564	0.64	46413.1179	NA	NA	NA	NA	NA	NA	NA	NA	NA	NA	NA	NA	NA	NA	NA	NA	NA
56	47	0	50	single_dose	83	NA	33	NA	NotOnART	1	12.1019446	0.64	0.64	9.075324798	0.64	0.64	0.967491108	0.64	46.15361232	0.64	0.64	0.64	47.92903698	0.64	22.18449059	1641.968335	1142.790704	18.87239024	69.95699311	26.15661169	0.64	10329.25419	352.3958537	23.96486045	245.4530075	179.336051	100.5989457	10.6618527	6.855789701	11.05061842	4190.410176	7.487320684	3.2	907.8159706	64.42737916	2280.863477	142389.0178	4168.818974	41.91608312
56	47	0	50	single_dose	83	NA	33	NA	NotOnART	14	NA	NA	NA	NA	NA	NA	NA	NA	NA	NA	NA	NA	NA	NA	NA	NA	NA	NA	NA	NA	NA	NA	119.9358711	20.23064606	54.9929643	713.2543478	174.1541757	4.62271111	4.4160544	9.057765424	2459.471379	2.675952075	12.28717148	874.6453982	26.26010354	3037.167923	67094.10981	7656.005191	46.29941442
57	33	0	46	single_dose	NA	NA	25	NA	NotOnART	14	NA	NA	NA	NA	NA	NA	NA	NA	NA	NA	NA	NA	NA	NA	NA	NA	NA	NA	NA	NA	NA	NA	58.90548893	8.531734035	6.153261955	9.277249481	30.46708768	2.107452399	13.72900656	9.297232697	112.0536068	2.739419104	3.2	10.23502607	11.56383746	55.34382613	664.2995595	2886.891856	5.196916154
57	33	0	46	single_dose	NA	NA	25	NA	NotOnART	1	10.31685921	1.694824807	5.763707443	30.35628592	0.64	1.458601894	0.64	0.64	679.8407411	0.64	0.64	0.473413189	0.64	0.64	23.54496512	3475.649682	1439.809912	18.85923293	362.5508615	96.05857086	0.64	78014.73692	84.43723887	37.13132048	64.10834296	81.24004845	18.38967622	2.926012253	14.35394435	3.852601454	1357.540573	3.620792645	3.2	82.21385853	15.838028	458.8731933	114595.7811	7035.114047	17.65361671
57	33	0	46	single_dose	NA	NA	25	NA	NotOnART	7	NA	NA	NA	NA	NA	NA	NA	NA	NA	NA	NA	NA	NA	NA	NA	NA	NA	NA	NA	NA	NA	NA	75.28639574	12.28371113	7.890753944	63.18967865	23.93995425	2.535397633	11.55451327	1.789633216	1811.694801	2.224028811	3.2	7.989106815	7.32731461	128.9125772	68247.3138	3720.281592	21.31911197
58	55	0	66	single_dose	NA	NA	41	NA	OnART	14	NA	NA	NA	NA	NA	NA	NA	NA	NA	NA	NA	NA	NA	NA	NA	NA	NA	NA	NA	NA	NA	NA	71.6029154	27.23722311	64.22236349	105.1476781	108.4804381	6.40641534	7.855024492	5.392121006	47.60606538	3.951365024	3.2	87.79952536	13.42964201	919.2273066	66202.85411	5603.160235	10.88382627
58	55	0	66	single_dose	NA	NA	41	NA	OnART	7	NA	NA	NA	NA	NA	NA	NA	NA	NA	NA	NA	NA	NA	NA	NA	NA	NA	NA	NA	NA	NA	NA	70.98324546	30.43554697	150.4621941	211.0837682	69.72410093	2.107452399	4.338760212	1.941474016	153.190725	0.836865406	3.2	145.4630857	10.68000166	1090.466459	38144.47826	3781.07827	22.58748561
58	55	0	66	single_dose	NA	NA	41	NA	OnART	1	NA	NA	NA	NA	NA	NA	NA	NA	NA	NA	NA	NA	NA	NA	NA	NA	NA	NA	NA	NA	NA	NA	93.43676012	76.56497329	1142.017834	922.9421464	154.2954633	11.72995613	7.475315208	3.772647446	616.7718265	2.777042823	0.493872668	267.8531643	16.26446139	3413.279064	140860.4051	8075.341357	39.14740802
60	34	1	43	control	NA	NA	39	2	NotOnART	1	NA	NA	NA	NA	NA	NA	NA	NA	NA	NA	NA	NA	NA	NA	NA	NA	NA	NA	NA	NA	NA	NA	57.04555805	72.22574178	45.5532288	291.4737658	57.45311305	2.759184916	8.255431562	0.272703083	2416.958521	3.266769056	3.2	96.23174992	9.676996566	891.3636173	50445.45248	31979.69409	47.80857275
62	33	0	70	control	19	NA	20	NA	NotOnART	1	NA	NA	NA	NA	NA	NA	NA	NA	NA	NA	NA	NA	NA	NA	NA	NA	NA	NA	NA	NA	NA	NA	62.79367968	11.98188366	83.62517803	223.3967565	30.04887436	4.856981031	3.534436155	0.676863335	1860.95137	0.813639033	3.2	565.506259	15.6739566	459.7407236	72944.58864	962.4362905	18.98498738
62	33	0	70	control	19	NA	20	NA	NotOnART	14	NA	NA	NA	NA	NA	NA	NA	NA	NA	NA	NA	NA	NA	NA	NA	NA	NA	NA	NA	NA	NA	NA	58.64956102	9.54945107	11.45820006	128.5784371	17.45753164	4.856981031	5.565882572	3.2	180.3853831	0.446265921	3.2	3674.000829	22.14332432	307.3617391	28225.30481	1743.953545	11.86260639
62	33	0	70	control	19	NA	20	NA	NotOnART	7	NA	NA	NA	NA	NA	NA	NA	NA	NA	NA	NA	NA	NA	NA	NA	NA	NA	NA	NA	NA	NA	NA	49.56422968	10.15886941	18.13843713	63.19012912	36.69963182	3.377592562	3.377392511	3.2	302.1293781	1.076848313	3.2	276.4212033	14.64911689	427.5076691	41478.02458	939.760197	16.90155081
63	35	0	57	single_dose	NA	NA	7	NA	OnART	14	NA	NA	NA	NA	NA	NA	NA	NA	NA	NA	NA	NA	NA	NA	NA	NA	NA	NA	NA	NA	NA	NA	59.53457192	9.346976736	27.20709513	121.5176381	58.01162959	2.926012253	7.475315208	7.059583517	1689.379693	3.39275506	6.696782262	28.20948775	14.7301225	214.6689309	87701.67287	2213.98939	19.29015443
63	35	0	57	single_dose	NA	NA	7	NA	OnART	1	NA	NA	NA	NA	NA	NA	NA	NA	NA	NA	NA	NA	NA	NA	NA	NA	NA	NA	NA	NA	NA	NA	57.60166247	6.278869475	9.857566679	63.79414605	10.74113139	4.847930169	4.089151013	3.114671748	3176.450414	1.219204398	1.988636004	792.1790706	22.49205261	972.3631215	57408.31303	11043.90877	15.54338284
64	48	0	67	single_dose	NA	NA	11	NA	OnART	14	NA	NA	NA	NA	NA	NA	NA	NA	NA	NA	NA	NA	NA	NA	NA	NA	NA	NA	NA	NA	NA	NA	51.14887653	16.81492394	24.41582388	103.2416579	35.6824173	7.681201131	8.350022788	9.294076372	1042.183646	2.328894057	17.24923838	75.41610239	14.96887595	429.6508652	131120.2351	3340.675337	22.60860795
64	48	0	67	single_dose	NA	NA	11	NA	OnART	7	NA	NA	NA	NA	NA	NA	NA	NA	NA	NA	NA	NA	NA	NA	NA	NA	NA	NA	NA	NA	NA	NA	55.48143022	12.99125155	13.84655942	108.9002611	21.11446663	6.192927613	7.573009163	4.228885823	2979.902206	2.675952075	18.86146086	70.13023059	12.83310156	417.7327629	47688.16069	2137.069098	26.67915545
64	48	0	67	single_dose	NA	NA	11	NA	OnART	1	NA	NA	NA	NA	NA	NA	NA	NA	NA	NA	NA	NA	NA	NA	NA	NA	NA	NA	NA	NA	NA	NA	52.27018593	9.949676239	10.19814297	74.81854658	11.31085454	5.441028977	7.366463314	2.374615573	1655.507798	1.35745277	0.493872668	61.04926728	13.16819988	388.6157006	22059.4409	1515.379928	21.6653349
65	41	1	45	control	NA	NA	31	NA	NotOnART	1	NA	NA	NA	NA	NA	NA	NA	NA	NA	NA	NA	NA	NA	NA	NA	NA	NA	NA	NA	NA	NA	NA	76.99355074	39.23037436	142.8195814	330.2113636	45.39835145	5.082200089	5.67187161	7.419845698	14824.68171	6.531590523	9.033111836	590.0559316	19.59028467	427.1418728	74039.04234	1541.35044	26.02331547
65	41	1	45	control	NA	NA	31	NA	NotOnART	14	NA	NA	NA	NA	NA	NA	NA	NA	NA	NA	NA	NA	NA	NA	NA	NA	NA	NA	NA	NA	NA	NA	48.46551915	8.327278703	6.155554552	29.02106613	33.86377254	0.890746708	1.27328698	1.956362892	181.5203512	1.829093563	3.2	4.430486411	12.50945631	99.88426133	29171.19243	608.2861888	10.09464731
65	41	1	45	control	NA	NA	31	NA	NotOnART	7	NA	NA	NA	NA	NA	NA	NA	NA	NA	NA	NA	NA	NA	NA	NA	NA	NA	NA	NA	NA	NA	NA	48.46551915	17.61895706	33.10738831	171.4660309	62.31259839	1.06123495	3.269386826	4.301349268	2041.028307	4.809185274	0.583049465	20.55677555	13.16819988	145.4690289	75401.56805	1016.769788	22.76269365
[truncated: 11 more columns]
